# Supplementary material for: WEDGE-Net: Wavelet-Driven Memory-Efficient Anomaly Detection for Industrial Edge Computing
Source: Sensors (Basel). 2026 Mar 31;26(7):2154. doi: 10.3390/s26072154 (PMC13074859; doi:10.3390/s26072154)
Supplement: Supplementary file 1 [file sensors-26-02154-s001.zip]

Archive with 1 entries (1 files):
- sensors-4182732-supplementary.pdf
